# Supplementary material for: Self-Powered Humidity Sensor Driven by Triboelectric Nanogenerator Composed of Bio-Wasted Peanut Skin Powder
Source: Polymers (Basel). 2024 Mar 13;16(6):790. doi: 10.3390/polym16060790 (PMC10976177; doi:10.3390/polym16060790)
Supplement: Supplementary file 1 [file polymers-16-00790-s001.zip]

Archive with 1 entries (1 files):
- polymers-2889611-supplementary.mp4
